# Supplementary material for: Dictyolimon gilesii (Plumbaginaceae), a new generic record to China, with special reference to its first plastome
Source: Biodivers Data J. 2026 Mar 4;14:e177603. doi: 10.3897/BDJ.14.e177603 (PMC12980142; doi:10.3897/BDJ.14.e177603)
Supplement: XML Treatment for Dictyolimon gilesii [file BDJ.14.e177603-treatment1.xml]

<!DOCTYPE tp:taxon-treatment
  PUBLIC "-//TaxonX//DTD Taxonomic Treatment Publishing DTD v0 20100105//EN" "tax-treatment-NSO.dtd">
<tp:taxon-treatment xmlns:tp="http://www.plazi.org/taxpub"><tp:treatment-meta><mixed-citation publication-type="journal"><person-group><name><surname>Zhang</surname><given-names>Yuejuan</given-names></name><name><surname>Zhang</surname><given-names>Kai</given-names></name><name><surname>Huang</surname><given-names>Wenzhuan</given-names></name><name><surname>Abdusalam</surname><given-names>Aysajan</given-names></name></person-group><article-title><italic><tp:taxon-name><tp:taxon-name-part taxon-name-part-type="genus" reg="Dictyolimon">Dictyolimon</tp:taxon-name-part> <tp:taxon-name-part taxon-name-part-type="species" reg="gilesii">gilesii</tp:taxon-name-part></tp:taxon-name></italic> (<tp:taxon-name><tp:taxon-name-part taxon-name-part-type="family">Plumbaginaceae</tp:taxon-name-part></tp:taxon-name>), a new generic record to China, with special reference to its first plastome</article-title><source>Biodivers Data J</source><day>04</day><month>03</month><year>2026</year><volume>14</volume><pub-id pub-id-type="doi">10.3897/BDJ.14.e177603</pub-id></mixed-citation></tp:treatment-meta><tp:nomenclature><tp:taxon-name><object-id xmlns:xlink="http://www.w3.org/1999/xlink" content-type="arpha" xlink:type="simple">E1A35AA1-5478-5C57-8120-7B137BD9EC00</object-id><tp:taxon-name-part taxon-name-part-type="genus">Dictyolimon</tp:taxon-name-part> <tp:taxon-name-part taxon-name-part-type="species">gilesii</tp:taxon-name-part></tp:taxon-name><tp:taxon-authority>(Hemsl.)</tp:taxon-authority><tp:nomenclature-citation-list><tp:nomenclature-citation><tp:taxon-name><tp:taxon-name-part taxon-name-part-type="genus" reg="Dictyolimon">Dictyolimon</tp:taxon-name-part> <tp:taxon-name-part taxon-name-part-type="species" reg="gilesii">gilesii</tp:taxon-name-part></tp:taxon-name><comment> (Hemsl.) Rech.f., Flora Iranica 108: 22. 1974 (Figs. 3–4)</comment></tp:nomenclature-citation><tp:nomenclature-citation><tp:taxon-name>
                <tp:taxon-name-part taxon-name-part-type="genus" reg="Statice"/>
                <tp:taxon-name-part taxon-name-part-type="species" reg="gilesii"/>
              </tp:taxon-name><comment>≡ <italic><tp:taxon-name><tp:taxon-name-part taxon-name-part-type="genus" reg="Statice">Statice</tp:taxon-name-part> <tp:taxon-name-part taxon-name-part-type="species" reg="gilesii">gilesii</tp:taxon-name-part></tp:taxon-name></italic> Hemsl., Hooker's Icones Plantarum.18: tab. 1737. 1888</comment></tp:nomenclature-citation><tp:nomenclature-citation><tp:taxon-name>
                <tp:taxon-name-part taxon-name-part-type="genus" reg="Dictyolimon"/>
                <tp:taxon-name-part taxon-name-part-type="species" reg="gilesii"/>
              </tp:taxon-name><comment>HOLOTYPE: Hab. Shoghot, at 1828 to 2133 m elev., south of Hindu Kush; Gilgit Expendition, Dr. Giles.(K [digital image!]).</comment></tp:nomenclature-citation></tp:nomenclature-citation-list></tp:nomenclature><tp:treatment-sec sec-type="materials"><title>Materials</title><list list-type="alpha-lower" list-content="occurrences"><list-item><p><bold>Type status:</bold> <named-content xmlns:xlink="http://www.w3.org/1999/xlink" content-type="dwc:typeStatus" xlink:type="simple">Other material</named-content>. <bold>Occurrence:</bold> catalogNumber: <named-content xmlns:xlink="http://www.w3.org/1999/xlink" content-type="dwc:catalogNumber" xlink:type="simple"><italic>KSU-ERCP-2025-3329</italic></named-content>; occurrenceRemarks: <named-content xmlns:xlink="http://www.w3.org/1999/xlink" content-type="dwc:occurrenceRemarks" xlink:type="simple">Herbarium of Kashi University</named-content>; recordedBy: <named-content xmlns:xlink="http://www.w3.org/1999/xlink" content-type="dwc:recordedBy" xlink:type="simple">Yuejuan Zhang; Kai Zhang; Mierkamili Maimaiti</named-content>; <bold>Location:</bold> country: <named-content xmlns:xlink="http://www.w3.org/1999/xlink" content-type="dwc:country" xlink:type="simple">China</named-content>; stateProvince: <named-content xmlns:xlink="http://www.w3.org/1999/xlink" content-type="dwc:stateProvince" xlink:type="simple">Xinjiang Uygur Autonomous Region</named-content>; county: <named-content xmlns:xlink="http://www.w3.org/1999/xlink" content-type="dwc:county" xlink:type="simple">Kashi Prefecture, Tashekuergan Tajik Autonomous County</named-content>; municipality: <named-content xmlns:xlink="http://www.w3.org/1999/xlink" content-type="dwc:municipality" xlink:type="simple">Kekexiluge Township</named-content>; verbatimElevation: <named-content xmlns:xlink="http://www.w3.org/1999/xlink" content-type="dwc:verbatimElevation" xlink:type="simple">2472 m</named-content>; verbatimLatitude: <named-content xmlns:xlink="http://www.w3.org/1999/xlink" content-type="dwc:verbatimLatitude" xlink:type="simple">37°50′14.04″ N</named-content>; verbatimLongitude: <named-content xmlns:xlink="http://www.w3.org/1999/xlink" content-type="dwc:verbatimLongitude" xlink:type="simple">75°42′22.18″ E</named-content>; <bold>Event:</bold> verbatimEventDate: <named-content xmlns:xlink="http://www.w3.org/1999/xlink" content-type="dwc:verbatimEventDate" xlink:type="simple">26 July 2025</named-content></p></list-item></list></tp:treatment-sec><tp:treatment-sec sec-type="Description"><title>Description</title><p>Perennial herb, ca. 25 cm tall, glabrous, glaucous, minutely lepidote. Tap-rooted. Leaves densely rosulate, thick, coriaceous, obovate or spatulate, ca. 2.5–6.3 cm long, apex aculeate-mucronate. Scape solitary, flexuous, usually simple, sometimes with 2–3 short lateral branchlets, with flowers at or below the middle. Spikelets loosely subdistichously arranged along the branches, forming long interrupted spicate clusters. Spikelets 3–10-flowered (usually 5–6-flowered), sessile. Bracts and bracteoles similar, broad and short, almost entirely scarious-hyaline; outer bract shorter. Calyx shortly 10-lobed, tube strongly 10-ribbed, pubescent. Petals 5, bifid. Corolla persistent after anthesis. Stamens 5 opposite the corolla lobes. Filaments linear, widened in the lower part. Ovary glabrous. Styles free from the base, stigmas oblique-capitate. Pericarp dry, membranous, 5–striate, apex easily deciduous. One seed in each calyx tube, seed coat dark brown to black, longitudinally rugose-sulcate (Figs <xref ref-type="fig" rid="F13626491">3</xref>, <xref ref-type="fig" rid="F13625550">4</xref>).</p></tp:treatment-sec><tp:treatment-sec sec-type="Distribution"><title>Distribution</title><p><italic><tp:taxon-name><tp:taxon-name-part taxon-name-part-type="genus" reg="Dictyolimon">Dictyolimon</tp:taxon-name-part> <tp:taxon-name-part taxon-name-part-type="species" reg="gilesii">gilesii</tp:taxon-name-part></tp:taxon-name></italic> is previously known only from Pakistan (<xref ref-type="bibr" rid="B13623531">Hooker 1888</xref>) and Afghanistan (<ext-link xmlns:xlink="http://www.w3.org/1999/xlink" ext-link-type="uri" xlink:href="https://records.data.kew.org/occurrences/8a8ba91b-429b-4b84-8d10-069781faaa12?lang=zh-CN" xlink:type="simple">https://records.data.kew.org/occurrences/8a8ba91b-429b-4b84-8d10-069781faaa12?lang=zh-CN</ext-link>). In China, this species is known only from the eastern Pamir Plateau, Xinjiang Uygur Autonomous Region.</p></tp:treatment-sec><tp:treatment-sec><!--Section generated to contain objects referenced in tp:taxon-treatment.--><fig id="F13626491" position="float" orientation="portrait"><object-id xmlns:xlink="http://www.w3.org/1999/xlink" content-type="arpha" xlink:type="simple">6F8D386D-CF5A-51A5-B484-F77B324BF8D0</object-id><object-id xmlns:xlink="http://www.w3.org/1999/xlink" content-type="doi" xlink:type="simple">10.3897/BDJ.14.e177603.figure1</object-id><label>Figure 3.</label><caption><p><italic><tp:taxon-name><tp:taxon-name-part taxon-name-part-type="genus" reg="Dictyolimon">Dictyolimon</tp:taxon-name-part> <tp:taxon-name-part taxon-name-part-type="species" reg="gilesii">gilesii</tp:taxon-name-part></tp:taxon-name></italic> (Hemsl.) Rech.f. <bold>A</bold> habitat and plant; <bold>B</bold> Inflorescence; <bold>C</bold> calyx; <bold>D-E</bold> leaves; <bold>F</bold> roots.</p></caption><graphic xmlns:xlink="http://www.w3.org/1999/xlink" xlink:href="bdj-14-e177603-g003.jpg" position="float" id="oo_1458108.jpg" orientation="portrait" xlink:type="simple"><uri content-type="original_file" xlink:type="simple">https://binary.pensoft.net/fig/1458108</uri></graphic></fig><fig id="F13625550" position="float" orientation="portrait"><object-id xmlns:xlink="http://www.w3.org/1999/xlink" content-type="arpha" xlink:type="simple">F983E77C-B920-5A8A-B13B-31E1CFE27815</object-id><object-id xmlns:xlink="http://www.w3.org/1999/xlink" content-type="doi" xlink:type="simple">10.3897/BDJ.14.e177603.figure4</object-id><label>Figure 4.</label><caption><p><italic><tp:taxon-name><tp:taxon-name-part taxon-name-part-type="genus" reg="Dictyolimon">Dictyolimon</tp:taxon-name-part> <tp:taxon-name-part taxon-name-part-type="species" reg="gilesii">gilesii</tp:taxon-name-part></tp:taxon-name></italic> (Hemsl.) Rech.f. <bold>A</bold> spikelet with six florets; <bold>B</bold> corolla enclosed by calyx; <bold>C</bold> dissected and spread-open corolla, showing the bract, pistil, stamens and petals; <bold>D</bold> stamen; <bold>E</bold> pericarp; <bold>F</bold> transverse section of pericarp; <bold>G</bold> seed.</p></caption><graphic xmlns:xlink="http://www.w3.org/1999/xlink" xlink:href="bdj-14-e177603-g004.jpg" position="float" id="oo_1457914.jpg" orientation="portrait" xlink:type="simple"><uri content-type="original_file" xlink:type="simple">https://binary.pensoft.net/fig/1457914</uri></graphic></fig></tp:treatment-sec><ref-list><ref id="B13623531"><element-citation xmlns:xlink="http://www.w3.org/1999/xlink" publication-type="book" xlink:type="simple"><person-group person-group-type="author"><name name-style="western"><surname>Hooker</surname><given-names>J D</given-names></name></person-group><year>1888</year><source>Hooker's Icones Plantarum, or figures, with descriptive characters and remarks, of new and rare plants, selected from the Kew Herbarium.</source><volume>Vol. 18</volume><publisher-name>Williams and Norgate</publisher-name><publisher-loc>London and Edinburgh</publisher-loc></element-citation></ref></ref-list></tp:taxon-treatment>
